# Supplementary material for: Unveiling Social Media Content Related to ADHD Treatment: Machine Learning Study Using X’s Posts over 15 Years
Source: Healthcare (Basel). 2025 Sep 30;13(19):2487. doi: 10.3390/healthcare13192487 (PMC12524690; doi:10.3390/healthcare13192487)
Supplement: Supplementary file 1 [file healthcare-13-02487-s001.zip]

Archive with 1 entries (1 files):
- healthcare-3821890-supplementary.pdf
